# Supplementary material for: Progress in the Management of Mediastinal Ectopic Parathyroid Adenomas: The Role of Minimally Invasive Surgery
Source: J Clin Med. 2025 Apr 27;14(9):3020. doi: 10.3390/jcm14093020 (PMC12072443; doi:10.3390/jcm14093020)
Supplement: Supplementary file 1 [file jcm-14-03020-s001.zip]

Archive with 2 entries (1 files):
- jcm-3522241-supplementary/
- jcm-3522241-supplementary/jcm-3522241_video.mp4
